# Supplementary material for: Profile of congenital heart disease in infants born following exposure to preeclampsia
Source: PLoS One. 2020 Mar 26;15(3):e0229987. doi: 10.1371/journal.pone.0229987 (PMC7098553; doi:10.1371/journal.pone.0229987)
Supplement: S1 Dataset — (XLS) [file pone.0229987.s002.xls]

## Sheet: Sheet1
serial number	Enrolment number	Enrolment status	Maternal age(yr)	ethnicity	Maternal Educ	Spouse Educ	Maternal Occupation	Spouse Occupation	Maternal Avrage Monthly Income	Spouse Average Monthly income	Consanguinity	Diagnosis	Mode of Delivery	Antihypertensive used	Booking GA	Booking PCV	Booking Wt (Kg)	Wt at enrolment(Kg)	Height(cm)	Wt at delivery(Kg)	SBP at Booking	DBP at Booking	SBP at enrolment(mmHg)	DBP at enrolment(mmHg)	Interpregnancy duration(months)	Alcohol use	Cigarette use	Family Hx of HTN	Family Hx of DM	Contraceptive use	Fever	Parity	Miscarriages	Maternal admission	EGA	Sex	Birth order	Ballard score	Bone Scan	Apgar_1	APGAR_5	Birthweight	Birth length(cm)	OFC(cm)	Baby SBP	Baby DBP	CHD	Type of CHD	Neonatal_Outcome_birth
63	BHUTH	2	28	Jukun	None	None	Trader	Fisherman	20000	30000	No	Normal	SVD	None	35	36	63.5	65.8	154	65.8	90	60	90	60	36	No	No	No	No	No	No	5	0	No	37	F	5	38	38	7	8	2800	56	34	66	30	0	None	Alive
64	BHUTH	2	38	Igbo	University	Tertiary Other	Teacher	Trader	30000	50000	No	Normal	SVD	None	36	32	77.5	82.6	164	82.6	120	80	120	80	46	No	No	No	No	No	No	8	0	No	39	F	8	39	39	8	9	4200	48	35	74	30	0	None	Alive
1	BhUTH_M001	1	31	Itshekiri	University	University	Unemployed	Trader	0	100000	No	Preeclampsia		Aldometq	18	39	80	80			110	70	150	120	0	No	No	No	No	No	Yes	1	0	Yes	30	F	1	30	30	5	7	1000	35	27			1	PDA+PFO	Alive
2	BhUTH_M002	1	39	Igbo	Secondary	Primary	Trader	Trader	30000	40000	No	Preeclampsia			33						150	100	130	100		Yes	No				Yes	4	3	Yes	34	M	4	33	33	7	8	2200	44		50	40	0	Normal	Alive
3	BhUTH_M003	1	27	Yoruba	University	University	Unemployed	Accountant	0	300000	No	Preeclampsia			36		100	98	158	98	130	80	130	80	0	No	No	No		No	No	1	0	No	38	M	1	38		7	8	3100	47	31	60	40	1	VSD	Alive
4	BhUTH_M004	1	29	Tangale	Tertiay Other	University	Trader	Teacher	12000	42000	No	Eclampsia	CS	Nifedipne	16		55.7	60	158	60	180	110	114	80	0	No	No	No		No	No	1	3	Yes	31	M	1	30	29	4	5	900	33	23	50	40	0	Normal	Death
10	BhUTH_M005	1	32	Afizere	Tertiay Other	Secondary	Teacher	Trader	21000	20000	No	Preeclampsia		Nifedipne	16	37	61	62	158	62	110	70	170	100	23	No	No	No	No	No	No	6	0	Yes	28	F	6		28	0	0	600	23	20	0	0	0	Normal	Death
23	JUTH	1	28	Fulani	Secondary	Secondary	House wife	Trader	0	50000	No	Preeclampsia	CS	Nifedipne	28	34	43	50	154	50	106	69	140	100	6	No	No	Yes	Yes	No	Yes	2	0	No	36	F	2	37	37	7	8	1750	43	32	0	0	0	Normal	Death
24	JUTH	1	29	Igbo	Secondary	Primary	Tailor	Trader	8000	20000	No	Preeclampsia	CS	MgSO4							100	60	200	120	0	No	No	No	No	No	No	1	0	No	36	M	1	37	37	6	8	2300	48	33	81	52	0	Normal	Alive
37	JUTH	1	37	Berom	Postgraduate	University	Teacher	Accountant			No	Preeclampsia	CS	MgSO4	16	34	56.5	59	157.5	54	110	80	140	90	12	No	No	Yes	No	No	No	1	1	Yes	38	M	1	38	38	8	9	3500	49	34	116	58	1	PDA	Alive
36	JUTH_	1	35	Berom	Tertiay Other	Tertiary Other	Laboratory Scientist	Security Services	30000	170000	No	Preeclampsia	CS	MgSO4	16	39	78		161		105	61	160	100	11	No	No	No	Yes	No	No	3	1	Yes	36	F	3	37	37	7	8	2000	42	32	80	25	1	Normal	Alive
22	JUTH_0012	2	33	Igbo	Tertiay Other	Tertiary Other	Trader	Teacher	40000	26000	No	Normal	SVD	None	30	36	81	89	161	89	126	71	130	80	0	No	No	No	No	No	Yes	1	0	No	40	M	1	41	41	8	9	2700	48	33	78	37	0	Normal	Alive
43	JUTH_2018	1	37	Berom	Tertiay Other	Secondary	Nurse	Policeman	80000	60000	No	Preeclampsia	CS	Aldometq	30	37	88	100	160	100	160	101	180	110	48	No	No	Yes	No	No	No	3		Yes	39		3	39	40	8	9	3400	50	33	70	45	0	None	Alive
45	JUTH_2018	1	33	Afizere	Tertiay Other	Tertiary Other	House wife	Civil Servant	5000	45000	No	Preeclampsia	CS	Nifedipne	20		96.5	101	163.5	101	150	90	200	130	36	No	No	No	No	No	No	3	0	Yes	36	M	3	35	35	7	8	2300	47	32	68	47	1	PDA	Alive
47	JUTH_2018	1	38	Tangale	Postgraduate	University	Journalist	Policeman	45000	90000	No	Preeclampsia	SVD	Nifedipne	20	38	100	109	166	109	170	110	180	120	24	No	No	No	No	No	No	3	0	Yes	31	F	3	31	32	7	9	1550	42	29	90	65	1	PDA	Alive
48	JUTH_2018	1	38	Tangale	Postgraduate	University	Journalist	Policeman	45000	90000	No	Preeclampsia	SVD	Nifedipne	20	38	100	109	166	109	170	110	180	120	24	No	No	No	No	No	No	3	0	Yes	31	M	3	31	32	7	8	1650	38	30	78	35	1	PDA	Alive
49	JUTH_2018	1	38	Tangale	Postgraduate	University	Journalist	Policeman	45000	90000	No	Preeclampsia	SVD	Nifedipne	20	38	100	109	166	109	170	110	180	120	24	No	No	No	No	No	No	3	0	Yes	31	F	3	31	32	4	7	1350	38	29	78	33	1	PDA	Alive
58	JUTH_2018	1	33	Taroh	Secondary	Secondary	House wife	Hair dresser	15000	60000	No	Preeclampsia	CS	MgSO4	30		70	78	157	78	100	80	150	100	25	No	No	No	No	No	No	5	0	Yes	38	F	5	38	38	9	10	3300	50	35	74	30	0	None	Alive
41	JUTH_2018	2	31	Idoma	Postgraduate	University	Lecturer	Banker	120000	150000	No	Normal	SVD	None	20	37	60	69	165	69	127	66	120	80	0	No	No	Yes	No	No	No	1	0	No	40	F	1	40	40	5	7	2700	49	33	76	40	0	None	Alive
42	JUTH_2018	2	30	Ngas	Tertiay Other	University	Teacher	Administrator	45000	120000	No	Normal	SVD	None	26	30	64	68	156	68	100	60			25	No	No	No	No	No	No	2	0	No	38	M	2	38	38	5	7	2750	50	37			0	None	Alive
44	JUTH_2018	2	24	Kwa	Secondary	Secondary	Student	Student	5000	5000	No	Normal	CS	None	24	32	69.5	69.5	162	72	100	60	100	60	0	No	No	No	No	No	No	1	0	No	40	F	1	40	40	7	9	2700	48	34	77	50	0	None	Alive
46	JUTH_2018	2	30	Yoruba	Tertiay Other	Tertiary Other	House wife	Trader	5000	60000	No	Normal	SVD	None	24	35	69	75	162	75	110	60	110	70	26	No	No	No	No	No	No	2	0	No	38	F	2	39	38	8	9	3100	48	36	68	47	0	None	Alive
54	JUTH_2018	2	22	Hausa	Secondary	Secondary	Student	Driver	0	80000	No	Normal	SVD	None	20	44	47.5	56	163.5	56	118	74	130	80	0	No	No	No	No	No	No	1	0	No	39	M	1	40	40	8	9	2750	48	34	72	43	0	None	Alive
55	JUTH_0012	2	38	Igala	University	Postgraduate	House wife	Printer	0	55000	No	Normal	SVD	None	30	39	87		160		118	74	130	80	48	No	No	No	No	No	No	3	0	No	37	F	3	38	38	8	9	2800	52	35.5	70	35	0	None	Alive
56	JUTH_0015	2		Hausa	Primary	Secondary	House wife	Trader	0	40000	No	Normal	SVD	None	30	33	50	59	153	59	106	62	120	80	35	No	No	No	No	No	No	7	0	No	38	F	7	38	38	7	8	3600	52	33	70	35	0	None	Alive
57	JUTH_0016	2		Hausa	None	Primary	House wife	Trader	0	35000	No	Normal	SVD	None	30			51	160	51					30	No	No	No	No	No	No	8	0	No	34	F	8	34	34	7	8	1700	42	30	56	37	1	PDA	Alive
59	JUTH_0020	2	25	Afizere	Tertiay Other	Secondary	House wife	Mason	0	50000	No	Normal	SVD	None	36						100	60	100	60	30	No	No	No	No	No	No	2	0	No	38	M	2	38	38	8	9	3100	52	36	59	24	1	PFO	Alive
60	JUTH_0017	2	35	Ngas	University	University	Corper	Medical doctor	20000	280000	No	Normal	SVD	None	26	37	63	68	156	68	99	51	110	70	26	No	No	No	No	No	No	3	1	No	38	M	3	38	38	9	10	2600	54	34	99	48	0	None	Alive
61	JUTH_0018	2	26	Ngas	Secondary	Tertiary Other	House wife	Civil Servant	0	60000	No	Normal	SVD	None	28		59.4	66	153	66	90	60	100	70	44	No	No	No	No	No	No	2	0	No	36	F	2	36	36	8	10	2200	46	32	66	30	1	PDA	Alive
62	JUTH_0019	2	23	Hausa	None	Primary	House wife	Driver	0	40000	No	Normal	SVD	None	30	37	57.1	63	148	63	120	80	110	70	25	No	No	No	No	No	No	3	0	No	38	M	3	38	38	8	9	3250	49	33	74	30	1	PFO	Alive
78	JUTH_C_2019	2	35	Idoma	Tertiay Other	University	Trader	Trader	100000	200000	No	Normal	SVD	None	38	37	91.5	91.5	168	91.5	110	70	110	70		No	No	No	No	No		2	0	No	38	M	2	39	39	8	9	3700	63	38	52	32	0	None	Alive
87	JUTH_C10_2019	2	22	Hausa	Primary	Secondary	House wife	Carpenter			No	Normal	SVD	None			58		160		110	70	110	70	25	No	No	No	No		Yes	4	0	No	38	M	4	38	38	8	9	3750	50	35	80	43	0	None	Alive
88	JUTH_C11_2019	2	23	Ngas	Tertiay Other	Tertiary Other	Student	Policeman	0	40000	No	Normal	SVD	None		36	75	75	165	75	120	70	120	70	0	No	No	No	No	No	No	1	0	No	40	M	1	40	40	9	10	3000	52	35	88	41	0	None	Alive
89	JUTH_C12_2019	2	29	Ngas	Tertiay Other	Secondary	House wife	Civil Servant			No	Normal	SVD	None		35	51.5	51.5	163	51.5	126	71	126	71	0	No	No	No	No	No	Yes	1	0	No	39	F	1	40	40	5	7	3300	58	34	89	30	0	None	Alive
90	JUTH_C13_2019	2	21	Hausa	Secondary	None	House wife	Trader			No	Normal	SVD	None		35	58	61.5	170	61.5	100	70	100	70	24	No	No				No	3	0	No	30	M	3	31	31	5	7	2500	50	32	64	41	0	None	Alive
91	JUTH_C14_2019	2	25	Irrigwe	Secondary	Tertiary Other	Trader	Barber			No	Normal	SVD	None		30	58	62	172	62	120	70	110	70	15	No	No	No	No	No	Yes	2	0	No	39	F	2	40	40	5	7	3700	56	36	90	39	0	None	Alive
91	JUTH_C15	2	27	Hausa	Secondary	Tertiary Other	Tailor	Mechanic	10000		No	Normal	SVD	None			70	73	168	67	130	90	130	90	25	No	No				Yes	4	0	No	41	F	4	41	41	9	10	3300	48	36	74	40	0	None	Alive
79	JUTH_C2_2019	2	27	Tiv	University	University	Trader	Trader	30000	60000	No	Normal	SVD	None		36	61.5	73	170	73	120	80	120	80		Yes	No	No	No	No	No	2	0	No	40	F	2	40	40	8	9	3450	50	34	80	38	0	None	Alive
80	JUTH_C3_2019	2	22	Yoruba	Tertiay Other	Tertiary Other	House wife	Company Staff			No	Normal	SVD	None		38	62	62	156	62	130	80	110	70	0	No	No	No	No	No	No	1	0	No	39	M	1	40	40	8	10	3400	50	36	50	31	0	None	Alive
81	JUTH_C4_2019	2	29	Hausa	Secondary	Primary	House wife	Builder			No	Normal	SVD	None		35	56	59	169	59	120	80	120	70	24	Yes	No	No	No	No	No	6	0	No	41	M	6	41	41	8	9	2700	49	36	66	36	0	None	Alive
82	JUTH_C5_2019	2	37	Afizere	Tertiay Other	University	Magistrate	Civil Servant	40000		No	Normal	SVD	None		38	100	105	162	105	140	90	120	80		No	No	No	Yes	No	No	3	0	No	40	M	3	40	40	8	7	3650	53	38	60	38	0	None	Alive
83	JUTH_C6_2019	2	30	Hausa	Secondary	Secondary	Trader	Engineer	20000	50000	No	Normal	SVD	None		34	57		157		110	70	110	70		No	No	No	No	No	No	5	0	No	41	F	5	41	41	8	9	3300	51	39	96	42	0	None	Alive
84	JUTH_C7_2019	2	42	Hausa	Primary	Tertiary Other	Trader	Tailor	20000	50000	No	Normal	SVD	None		39	72.5	72	158	72	124	70	110	70		No	No	No	No	No	No	8	0	No	41	F	8	42	42	8	9	2700	50	34	78	52	0	None	Alive
85	JUTH_C8_2019	1	42	Afizere	Primary	Secondary	Civil servant	Civil Servant	50000	100000	No	Preeclampsia	SVD	None		36	86	94	160	94	120	80	180	110		No	No	No	No	Yes	No	9	0	No	39	M	9	42	42	8	9	3400	65	38			0	None	Alive
86	JUTH_C9_2019	2	29	Berom	Tertiay Other	Tertiary Other	Trader	Poultry Farmer			No	Normal	SVD	None			60				130	80	130	80	0	No	No	Yes	No	No	No	1	1	No	37	F	1	38	38	5	7	2700	51	34	93	52	0	None	Alive
7	JUTH_M001	1	19	Babur	Primary	Primary	House wife	Trader	0	45000	No	Eclampsia	CS	MgSO4	18		52	68	152	69	124	81	190	110	0	No	No	Yes	Yes	No	Yes	1	0	Yes	37	F	1	38	38	7	9	2250	45	33	78	64	1	PFO	Alive
20	JUTH_M001	1	30	Kataf	Tertiay Other	Tertiary Other	House wife	Carpenter	0	30000	No	Preeclampsia	CS	MgSO4	20		68	70	161	70	110	70	130	90	0	No	No	No	No	No	No	1	0	Yes	38	M	1	38	38	8	9	2700	48	34	89	57	0	Normal	Alive
21	JUTH_M0013	2	30	Igbo	Tertiay Other	Tertiary Other	House wife	Clergy	0	75000	No	Normal	SVD	None	20		76	80	159	80	120	70	120	70	12	No	No	No	No	No	No	2	0	Yes	39	M	2	40	40	9	10	3450	52	36	80	50	0	Normal	Alive
8	JUTH_M002	1	31	Afizere	Tertiay Other	Tertiary Other	Teacher	Farmer	15000	20000	No	Preeclampsia	CS	Nifedipne	35	38	68	70	157	70	120	90	160	100	24	No	No	Yes	No	No	No	4	1	Yes	40	M	4	36	38	7	9	3100	50	36	84	46	1	PDA+PFO	Alive
9	JUTH_M003	1	37	Yoruba	Secondary	Secondary	Tailor	Photographer	8000	15000	No	Preeclampsia	SVD	Nifedipne	8	36	53	64	171	65	130	80	220	100	24	No	No	No	No	No	No	4	1	Yes	36	F	4	36		8	9	2700	48	34			0	Normal	Alive
13	JUTH_M004	1	33	Igbo	Tertiay Other	Primary	Trader	Trader	83000	500000	No	Preeclampsia	CS	Aldometq	33		90.5	95.5	161	95.5	160	100	160	120		No	No	Yes	No		No	5	1	Yes	38	M	5	38	38	8	9	2700	48	42	102	82	1	PFO	Alive
11	JUTH_M005	1	20	Hausa	Secondary	University	Teacher	Teacher	5000	48000	No	Preeclampsia		Nifedipne	21	40	47.5	63	156	63	111	68	176	117	0	No	No	Yes	No	No	No	1	0	No	36	F	1	38	38	7	8	2550	45	31			1	PFO	Alive
12	JUTH_M006	1	39	Afizere	Primary	Primary	Farmer	Farmer	9000	9000	No	Eclampsia	CS	Aldometq									240	120	72	No	No					5	1	No		M	5	41		7	8	2550	43	33	114	83	1	PDA+ASD	Alive
15	JUTH_M007	1	29	Mwaghavul	Secondary	University	Trader	Teacher	10000	10000	No	Preeclampsia	CS	Potassium citrate	26						110	70	200	120	6	No	No	Yes	No	No	Yes	1	2	Yes	34	M	1	33	33	8	9	1900	44	30.5	80	65	1	PDA+ASD	Alive
38	NAF	1	30	Tera	Tertiay Other	University	Tailor	Builder	20000	90000	No	Eclampsia	CS	MgSO4	34	36	87	92	172	83	140	90	190	120	0	Yes	Yes	Yes	Yes	No	No	1	0	Yes	38	F	1	38	38	8	10	3300	50	32	83	43	1	PFO	Alive
50	NAF_003	1	26	Yoruba	University	University	Pharmacist	Civil Servant	20000	100000	No	Preeclampsia	CS	Nifedipne	28	32	59	60	163	63	120	80	150	100	0	No	No	No	No	No	No	1	0	Yes	37	M	1	37	37	2	0	1500	39	20	0	0	1	PDA	Dead
67	NAF	1	31	Mada	University	Postgraduate	Trader	Trader	25000	50000	No	Preeclampsia	CS	None	30	36	75	87	156	87	110	60	150	100	24	No	No	Yes	Yes	No	No	2	0	Yes	40	M	2	40	40	8	10	2900	51	34	106	87	1	VSD	Alive
39	NAF	2	29	Gudet	University	University	Lecturer	Lecturer	95000	96000	No	Normal	CS	None	20	35	72	75	160	72	110	70	120	70	24	No	No	No	Yes	No	No	2	0	No	38	M	2	38	38	8	9	3000	52	36	54	39	0	None	Alive
40	NAF_002	2	32	Berom	University	University	Civil servant	Engineer	122000	100000	No	Normal	CS	None	34	34	96	96	168	93	120	70	110	80	48	no	No	No	No	No	No	3	0	No	37	M	3	38	38	38	3	2900	51	32	60	40	0	None	Alive
65	NAF_007	2	28	Yoruba	Secondary	Tertiary Other	House wife	Soldier	0	50000	No	Normal	SVD	None	20	28	51	63.5	163	64	80	50	100	70	24	No	No	No	No	No	Yes	2	0	No	39	F	2	39	39	8	10	3200	50	34	120	82	0	None	Alive
66	NAF_006	2	28	Ngas	University	University	Journalist	Civil Servant	65000	90000	No	Normal	SVD	None	24	38	62	70	167	70	110	70	120	80	0	No	No	Yes	Yes	No	No	1	0	No	41	M	1	41	41	8	10	3900	51	36	106	87	0	None	Alive
70	OLA_005	1	34	Igbo	Tertiay Other	Tertiary Other	Unemployed	Trader	0		No	Preeclampsia	CS	MgSO4	16	25	87.5	98	160	98	110	70	180	110	24	No	No	No	No	No	No	4	1	Yes	41	M	4	41	41	7	8	4000	53	36			0	None	Alive
76	OLA_018	1	24	Berom	Tertiay Other	Tertiary Other	Teacher	Policeman			No	Preeclampsia	CS	None	17	30	55	58	148	58	120	80	160	120	24	No	No	No	No	No	No	2	0	No	38	F	2	38	38	8	9	2820	53	36	72	41	1	PDA	Alive
68	OLA	2	23	Idoma	Tertiay Other	University	caterer	Banker	40000	120000	No	Normal	SVD	None	16	37	68	83	158	83	100	70	110	80	0	No	No	No	No	No	No	1	0	No	40	M	1	40	40	7	9	2985	48	33	86	56	1	PDA	Alive
69	OLA_009	2	29	Baju	Tertiay Other	University	Civil servant	Civil Servant	100000	30000	No	Normal	CS	None	20		54	62	156	62.5	120	70	130	80	0	No	No	No	No	No	No	1	0	No	40	F	1	40	40	5	7	3685	57	36	80	40	1	PDA	Alive
71	OLA	2	33	Berom	Tertiay Other	Secondary	Teacher	Trader	15000	70000	No	Normal	SVD	None	28	34	54	56.5	155	56.5	100	60	110	70	24	No	No	No	No	No	No	3	1	No	39	F	3	39	39	8	9	2500	50	35	70	36	0	None	Alive
72	OLA_014	2	22	Hausa	Tertiay Other	Tertiary Other	Student	Trader	0	30000	No	Normal	SVD	None	20	32	42	48	146	56.5	100	70	110	70	0	No	No	No	No	No	No	1	0	No	39	F	1	39	39	9	10	2852	50	35	72	34	1	PDA	Alive
73	OLA	2	24	Oron	Secondary	Tertiary Other	Clerk	Trader	20000		No	Normal	SVD	None	15	37	39.5	52.5	166	52.5	110	80	90	70	60	No	No	No	No	No	No	1	1	No	39	F	1	39	39	5	9	2050	46	29	76	42	1	PDA	Alive
74	OLA	2	28	Mwaghavul							No	Normal	CS	None	13	37	66	83	170	83	110	70	110	70	36	No	No	No	No	No	No	2	0	Yes	38	M	2	38	38	9	10	3490	50	24			0	None	Alive
75	OLA	2	37	Igala							No	Normal	SVD	None	25	31	58.2	67	157	67.5	110	60	120	70	24	No	No	No	No	No	No	2	0	No	38	F	2	38	38	8	9	4090	52	37	78	38	0	None	Alive
77	OLA	2	25	Igede	Secondary	Secondary	Trader	Tailor	20000	30000	No	Normal	SVD	None	20	30	40	47.4	149	47.4	100	60	100	70	24	No	No	No	No	No	No	2	0	No	40	M	2	40	40	8	9	2790	47	33	90	69	0	None	Alive
17	PSSH_003	1	30	Hausa	Primary	None	House wife	Trader	0	10000	No	Preeclampsia	CS	Aldometq	8	34	81	98	160	98	110	70	180	130	36	No	No	No	Yes	No	Yes	1	7	Yes	40	M	1	40	40	7	8	4050	51	37	81	61	1	ASD	Alive
14	PSSH_004	1	20	Hausa	Primary	Primary	Tailor	Technician	10000	8000	No	Eclampsia	CS	MgSO4	28	24	62	64		64	110	70	180	130	0	No	No	Yes	No	No	Yes	1	0	No	39	F	1	40	40	8	9	3000	50	34	65	48	1	ASD	Alive
16	PSSH_005	1	25	Fulani	Primary	None	Trader	Driver	2000	10000	No	Preeclampsia	SVD	Aldometq											84	No	No			No	No	8	1	Yes	39	M	8			0	0	1700	43	29	0	0	0	Normal	Death
18	PSSH_005	1	30	Hausa	Primary	Secondary	Trader	Driver			No	Eclampsia	CS	MgSO4	26						100	70	170	90	24	No	No	No	No	No	Yes	4	1	Yes	35	M	5	34	34	8	9	2100	42	34	84	69	1	PFO	Alive
26	PSSH_006	1	26	Mada	Secondary	Secondary	Trader	Driver	5000	60000	No	Preeclampsia	CS	MgSO4	28	35	72	80	154	80	110	70	170	90	40	No	No	Yes	No	No	No	2	0	Yes	39	F	2	39	39	8	9	2550	48	33	68	40	1	PDA	Alive
25	PSSH_007	1	39	Berom	Secondary	Tertiary Other	Trader	Teacher	20000	40000	No	Preeclampsia	SVD	Nifedipne							120	80	180	120	24	No	No	No	No	No	Yes	4	0	Yes	40	M	4	40	40	7	9	3100	50	34	60	30	1	PDA +PFO	Alive
51	PSSH_2018_1	1	35	Berom	Tertiay Other	Postgraduate	Trader	Engineer	10000	100000	No	Preeclampsia	CS	Labetalol	13	30			171		130	90	180	120	48	No	No	Yes	No	No	No	4	0	Yes	34	M	4	34	34	6	8	1900	47	34	69	42	1	PFO	Alive
52	PSSH_2018_2	1	35	Ibibio	Primary	Secondary	Trader	Driver	10000	50000	No	Preeclampsia	SVD	Aldometq	23	27	108	112	160	109	110	70	190	120	48	No	No	No	No	No	No	4	1	Yes	39	M	4	40	40	8	9	2600	49	35	56	37	1	PFO	Alive
53	PSSH_2018_3	1	35	Ibibio	Primary	Secondary	Trader	Driver	10000	50000	No	Preeclampsia	SVD	Aldometq	23	27	108	112	160	109	110	70	190	120	48	No	No	No	No	No	No	4	1	Yes	39	M	4	40	40	4	7	2800	45	35	74	39	1	PFO	Alive
29	PSSH_C003	2	38	Ron	Tertiay Other	Tertiary Other	Civil servant	Policeman	25000	51000	No	Normal	SVD	None	24						100	60	100	60	24	No	No	No	No	No	Yes	1	3	No	39	F	1	39	39			3000	51	33	54	34	1	PDA+PFO	Alive
30	PSSH_C004	2	37	Hausa	Primary	Secondary	Seamstress	Trader	2000	15000	No	Normal	SVD	None	24						100	60	110	60	24	No	No	No	No	No	Yes	10	0	No	39	F	10	38	38			2850	50	34	88	47	1	PFO	Alive
31	PSSH_C005	2	27	Berom	Secondary	Secondary	House wife	Carpenter	5000	30000	No	Normal	SVD	None	24						100	60	100	60	24	No	No	No	No	No	No	2	1	No	40	F	2	39	39			3000	51	34	90	41	1	PDA	Alive
32	PSSH_C006	2	42	Boghom	University	University	House wife	Teacher	0	50000	No	Normal	SVD	None	20		84	90	167						24	Yes	NO	No	No	No	No	5	0	No	41	F	5	40	40			3800	54	36	51	31	0	None	Alive
5	PSSH_M001	1	38	Hausa	Secondary	Primary	Trader	Trader	2000	50000	No	Preeclampsia	SVD		20		84	91	160	92	120	80	190	110	18	No	No	Yes	Yes	Yes	No	4	2	Yes	40	F	4	41	40	8	9	3100	51	33.5	61	44	1	PFO	Alive
6	PSSH_M002	1	38	Hausa	Primary	Primary	Tailor	Driver	2500	6000	No	Preeclampsia			16		54	58	150	58			150	100	30	No	No	Yes	No	No	Yes	3	1	No	40	F	3	41	41	5	7	3800	59	38	64	44	1	PFO	Alive
19	PSSH_M006	1	19	Hausa	Primary	Tertiary Other	House wife	Civil Servant	0		No	Eclampsia	CS	MgSO4	12		66	72	162	72	100	60	180	120	0	No	No	No	No	No	No	1	0	No	40	M	1	40	40	7	8	3000	50	33	56	36	1	PFO	Alive
34	PSSH_M008	1	18	Hausa	Secondary	Primary	Trader	Driver	5000	10000	No	Preeclampsia	CS	Aldometq	16	38	60	80	164	80	120	80	180	110		No	No	Yes	No	No	No	1	0	Yes	38	M	1	38	38	8	9	3200	42	34	55	30	0	None	Alive
35	PSSH_M009	1	21	Hausa	Secondary	Secondary	House wife	Tailor	0	10000	No	Preeclampsia	CS	MgSO4	16	35	39.1	49.1	154	50	110	80	160	110	0	No	No	No	No	No	No	1	0	Yes	39	F	1	40	40	8	9	2600	47	34	47	27	0	None	Alive
